# Supplementary material for: Influenza A Vaccine Candidates Based on Virus-like Particles Formed by Coat Proteins of Single-Stranded RNA Phages Beihai32 and PQ465
Source: Vaccines (Basel). 2024 Sep 9;12(9):1033. doi: 10.3390/vaccines12091033 (PMC11435553; doi:10.3390/vaccines12091033)
Supplement: Supplementary file 1 [file vaccines-12-01033-s001.zip]

Archive with 1 entries (1 files):
- vaccines-3144255-supplementary.pdf
